# Supplementary material for: Comparative Analysis of the EF-1α Intergenic Region in Babesia divergens Isolates: Insights into TA Repeat Variation and Potential Regulatory Implications
Source: Int J Mol Sci. 2026 Feb 26;27(5):2222. doi: 10.3390/ijms27052222 (PMC12984197; doi:10.3390/ijms27052222)
Supplement: Supplementary file 1 [file ijms-27-02222-s001.zip]

Archive with 6 entries (6 files):
- Supplementary Figure S1 updated.jpg
- Supplementary Figure S2.tif
- Supplementary Figure S3.tif
- Supplementary Figure S4.tif
- Supplementary Table S1.pdf
- Supplementary Table S2.pdf
